# Supplementary material for: COVID-19 Vaccine for Children: Vaccination Willingness of Parents and Its Associated Factors—A Network Analysis
Source: Vaccines (Basel). 2022 Jul 20;10(7):1155. doi: 10.3390/vaccines10071155 (PMC9320709; doi:10.3390/vaccines10071155)
Supplement: Supplementary file 1 [file vaccines-10-01155-s001.zip]

Archive with 1 entries (1 files):
- vaccines-1776794-supplementary.pdf
